# Supplementary material for: Identification, Structural, and Expression Analyses of SPX Genes in Giant Duckweed (Spirodela polyrhiza) Reveals Its Role in Response to Low Phosphorus and Nitrogen Stresses
Source: Cells. 2022 Mar 30;11(7):1167. doi: 10.3390/cells11071167 (PMC8997716; doi:10.3390/cells11071167)
Supplement: Supplementary file 1 [file cells-11-01167-s001.zip]

Archive with 5 entries (5 files):
- cells-1579442-supplementary/Table S1-.pdf
- cells-1579442-supplementary/Table S2-.pdf
- cells-1579442-supplementary/Table S3-.xlsx
- cells-1579442-supplementary/Table S4-.xlsx
- cells-1579442-supplementary/Table S5- .pdf
