# Supplementary material for: Identification, Structural, and Expression Analyses of SPX Genes in Giant Duckweed (Spirodela polyrhiza) Reveals Its Role in Response to Low Phosphorus and Nitrogen Stresses
Source: Cells. 2022 Mar 30;11(7):1167. doi: 10.3390/cells11071167 (PMC8997716; doi:10.3390/cells11071167)
Supplement: Supplementary file 1 [file cells-11-01167-s001.zip › cells-1579442-supplementary/Table S3-.xlsx]

## Sheet: Sheet1
Gene name	Gene ID	Protein length (aa)	PI	MW(KDa)	TMHs	Subcellular localization
AfSPX1	Azfi_s0005.g008956	406	4.97	45153.5	0	Nucleus
AfSPX2	Azfi_s0006.g010515	288	5.46	33386.2	0	Cytoplasm
AfSPX3	Azfi_s0017.g014463	304	6.42	34839.7	0	Nucleus
AfSPX4	Azfi_s0172.g055703	324	5.87	37590.9	0	Nucleus
AtrSPX1	AMTR_s00045p00232830	239	6.17	27864	0	Cytoplasm
AtrSPX2	AMTR_s00106p00068380	354	4.88	40144.8	0	Cytoplasm
AtrSPX3	AMTR_s00078p00058950	346	5.03	39631.8	0	Cytoplasm
AtSPX1	AT5G20150	256	7.76	30073.1	0	Nucleus, Plasma membrane
AtSPX2	AT2G26660	287	5.39	32988.9	0	Nucleus,Cytoplasm
AtSPX3	AT2G45130	245	8.42	28149.4	0	Cytoplasm
AtSPX4	AT5G15330	387	5.9	44331.9	0	Cytoplasm, Nucleus
BdSPX1	BRADI_1g03160v3	324	5.8	36350.2	0	Cytoplasm
BdSPX2	BRADI_1g21510v3	241	6.47	26684.8	0	Cytoplasm
BdSPX3	BRADI_1g36610v3	299	5.13	33808.6	0	Plasma membrane
BdSPX4	BRADI_1g60250v3	249	6.24	28574	0	Cytoplasm
BdSPX5	BRADI_3g07470v3	282	5.63	31734.5	0	Cytoplasm
BnSPX1	BnaA02g04730D	265	7.7	31228.2	0	Cytoplasm
BnSPX2	BnaA03g22680D	255	6.88	29796.6	0	Nucleus
BnSPX3	BnaA04g26060D	246	6.26	28539.7	0	Cytoplasm
BnSPX4	BnaA10g18780D	281	5.19	32407.9	0	Nucleus
BnSPX5	BnaC03g10000D	262	6.87	30320.9	0	Nucleus
BnSPX6	BnaC03g25110D	304	4.91	34864.9	0	Nucleus
BnSPX7	BnaC03g26700D	255	6.87	29771.6	0	Nucleus
BnSPX8	BnaC04g50120D	239	6.37	27608.5	0	Cytoplasm
BnSPX9	BnaC09g42510D	281	5.28	32323.8	0	Nucleus
BnSPX10	BnaA03g07930D	247	8.51	28556.9	0	Cytoplasm
BnSPX11	BnaA03g21050D	303	4.95	34638.7	0	Nucleus
CcSPX1	CICLE_v10027065mg	192	9.25	22710.6	0	Nucleus
CcSPX2	CICLE_v10012222mg	319	5.14	36528	0	Cytoplasm
CcSPX3	CICLE_v10021781mg	259	9.15	29943.7	0	Cytoplasm
CcSPX4	CICLE_v10009041mg	268	5.73	30542	0	Nucleus
CcSPX5	CICLE_v10009083mg	291	5.13	33446.3	0	Cytoplasm
CpSPX1	evm.model.supercontig_10.253	189	8.48	21774	0	Cytoplasm
CpSPX2	evm.model.supercontig_259.3	286	5.53	32965.1	0	Nucleus
CpSPX3	evm.model.supercontig_49.149	251	9.55	29340.4	0	Cytoplasm
CpSPX4	evm.model.supercontig_75.23	293	5.21	33645.7	0	Nucleus
CpSPX5	evm.TU.contig_28082.2	324	5.09	36677.4	0	Nucleus
CrSPX1	CHLRE_07g325950v5	434	6.25	44192.7	0	Nucleus
EgSPX1	EUGRSUZ_I01961	311	4.94	35044.2	0	Nucleus
EgSPX2	EUGRSUZ_D02493	265	8.67	30353.2	0	Cytoplasm
EgSPX3	EUGRSUZ_C01177	293	6.31	33190.5	0	Cytoplasm
EgSPX4	EUGRSUZ_C01747	260	6.27	30325.2	0	Nucleus
EgSPX5	EUGRSUZ_C04220	276	5.41	31783.3	0	Nucleus
GhSPX1	Gohir.A05G016300.1	263	6.28	30328.8	0	Nucleus
GhSPX2	Gohir.A05G125800.1	184	9.28	21672.3	0	Nucleus
GhSPX3	Gohir.A07G035900.1	300	5.22	34174.1	0	Nucleus
GhSPX4	Gohir.A07G206300.1	320	5.42	36373	0	Cytoplasm
GhSPX5	Gohir.A11G078600.1	260	5.86	30170.8	0	Cytoplasm
GhSPX6	Gohir.A12G094900.1	261	7.69	30344.3	0	Cytoplasm
GhSPX7	Gohir.D05G017300.1	263	6.8	30355.9	0	Nucleus
GhSPX8	Gohir.D06G099100.1	285	5.43	32981.9	0	Cytoplasm
GhSPX9	Gohir.D06G099700.1	285	5.54	32838.7	0	Chloroplast
GhSPX10	Gohir.D07G039900.1	273	5.36	31049.5	0	Nucleus
GhSPX11	Gohir.D07G212400.1	320	5.41	36236.8	0	Nucleus
GhSPX12	Gohir.D11G083200.1	260	5.71	30170.7	0	Cytoplasm
GmSPX1	GLYMA_01G135500	261	5.93	29796.5	0	Cytoplasm
GmSPX2	GLYMA_04G067400	250	4.9	29116.6	0	Cytoplasm
GmSPX3	GLYMA_04G147600	286	7.69	32895.1	0	Cytoplasm
GmSPX4	GLYMA_06G069000v4	374	9.41	44079.3	0	Chloroplast
GmSPX5	GLYMA_10G261900	250	5.38	28897.4	0	Cytoplasm
GmSPX6	GLYMA_13G061700	337	5.03	38150.5	0	Nucleus
GmSPX7	GLYMA_13G166800	284	5.68	32573.6	0	Nucleus
GmSPX8	GLYMA_17G114700	295	5.31	33473.3	0	Nucleus
GmSPX9	GLYMA_20G129000	270	8.22	31315.4	0	Cytoplasm
ItSPX1	itb03g21120	295	5.98	33077	0	Cytoplasm
ItSPX2	itb15g19900	286	5.14	32886.7	0	Chloroplast
ItSPX3	itb06g09670	270	8.62	31068.1	0	Chloroplast
NnSPX1	1260674003	262	8.31	30305	0	Cytoplasm
NnSPX2	1260594994	323	4.91	37180.7	0	Nucleus
NnSPX3	1260260752	254	8.73	29372.7	0	Cytoplasm
NnSPX4	1260483913	288	5.79	33237.4	0	Cytoplasm
OsSPX1	OSNPB_060603600	295	5.21	33111.7	0	Nucleus
OsSPX2	OSNPB_020202200	280	5.67	30955.1	0	Nucleus
OsSPX3	OSNPB_100392600	277	9.56	30844.5	0	Chloroplast
OsSPX4	OSNPB_030827500	320	4.98	35772.1	0	Cytoplasm
OsSPX5	OSNPB_030406100	247	6.93	27513.6	0	Nucleus, Cytoplasm
OsSPX6	OSNPB_070614700	237	6.41	25959.9	0	Cytoplasm
PpaSPX1	Pp3c1_35820	411	5.22	46060	0	Cytoplasm
PpaSPX2	Pp3c2_2750	393	5.06	43381	0	Cytoplasm
PpaSPX3	Pp3c8_7050	399	5.39	44544.6	0	Nucleus
PpaSPX4	Pp3c17_13870	395	6.5	43832.2	0	Cytoplasm
PpaSPX5	Pp3c17_13877	385	6.5	42688	0	Cytoplasm
PpaSPX6	Pp3c23_9150	250	6.33	28733.2	0	Cytoplasm
PpaSPX7	Pp3c24_4250	398	5.61	44423.8	0	Cytoplasm
PpeSPX1	PRUPE_7G243500	291	5.12	33077.9	0	Cytoplasm
PpeSPX2	PRUPE_3G264200	332	4.99	37198.6	0	Nucleus
PpeSPX3	PRUPE_2G137300	325	8.8	37433.5	0	Chloroplast
PpeSPX4	PRUPE_1G480200	295	5.15	33802.5	0	Cytoplasm
PtSPX1	POPTR_001G193200	194	9.77	23192.9	0	Cytoplasm
PtSPX2	POPTR_002G143900	260	6.38	29832.4	0	Cytoplasm
PtSPX3	POPTR_006G069500	305	5.3	34694.7	0	Nucleus
PtSPX4	POPTR_006G253400	287	5.24	33151.7	0	Nucleus
PtSPX5	POPTR_014G061400	259	7.74	30118.7	0	Cytoplasm
PtSPX6	POPTR_018G028200	283	5.36	33111	0	Nucleus
PtSPX7	POPTR_018G131500	351	5.38	40021.9	0	Chloroplast
RcSPX1	28320.m001137	286	5.28	33121.3	0	Cytoplasm
RcSPX2	29635.m000445	330	4.91	37510.2	0	Nucleus
RcSPX3	29841.m002844	193	9.91	23073	0	Cytoplasm
RcSPX4	29848.m004635	294	5.46	34102.4	0	Cytoplasm
RcSPX5	29932.m000612	187	10.28	22439.4	0	Cytoplasm
RcSPX6	30174.m008820	219	9.58	25502.8	0	Cytoplasm
SceSPX1	Sspon.01G0011980-2C	277	7.65	30848.4	0	Nucleus
SceSPX2	Sspon.01G0017310-1A	252	9.61	27832.2	0	Chloroplast
SceSPX3	Sspon.01G0017310-2B	216	9.9	23942.6	0	Nucleus
SceSPX4	Sspon.01G0017310-4D	250	9.61	27615.9	0	Chloroplast
SceSPX5	Sspon.03G0013600-1A	252	6.17	28548	0	Cytoplasm
SceSPX6	Sspon.03G0013600-3C	252	5.73	28549.9	0	Chloroplast
SceSPX7	Sspon.04G0015470-1A	275	5.22	30755	0	Chloroplast
SceSPX8	Sspon.04G0015470-1P	313	5.51	35376.4	0	Nucleus
SceSPX9	Sspon.04G0015470-3C	275	5.01	30711.8	0	Mitochondrion
ScuSPX1	Sacu_v1.1_s0001.g000464	491	5.06	54712.7	0	Chloroplast
ScuSPX2	Sacu_v1.1_s0035.g011441	377	4.85	42408.8	0	Cytoplasm
ScuSPX3	Sacu_v1.1_s0040.g012442	325	5.33	37215.7	0	Cytoplasm
ScuSPX4	Sacu_v1.1_s0258.g026854	313	5.53	36231.2	0	Cytoplasm
SiSPX1	SETIT_039108mg	261	9.84	29114.9	0	Chloroplast
SiSPX2	SETIT_037147mg	252	5.47	28229.4	0	Chloroplast
SiSPX3	SETIT_002654mg	253	5.39	28662.8	0	Cytoplasm
SiSPX4	SETIT_006987mg	302	6.71	33854.8	0	Nucleus
SiSPX5	SETIT_018026mg	282	4.91	31373.3	0	Nucleus
SlSPX1	Solyc01g090890	262	8.79	29656.3	0	Cytoplasm
SlSPX2	Solyc02g067160	307	4.9	34435.8	0	Nucleus
SlSPX3	Solyc02g088210	296	4.68	33577.6	0	Plasma membrane
SlSPX4	Solyc05g010060	426	9.28	49250.9	0	Cytoplasm
SlSPX5	Solyc08g060920	266	5.96	30758.7	0	Cytoplasm
SlSPX6	Solyc12g009480	292	5.65	33561.6	0	Cytoplasm
SmSPX1	SELMODRAFT_236690	244	6..98	28029.2	0	Cytoplasm
SmSPX2	SELMODRAFT_130208	255	5.03	29081.2	0	Nucleus
SmSPX3	SELMODRAFT_123281	254	5.03	29081.2	0	Nucleus
SmSPX4	SELMODRAFT_56716	297	5.82	33752.2	0	Nucleus
SmSPX5	SELMODRAFT_85666	256	5.36	29613.8	0	Cytoplasm
SmSPX6	SELMODRAFT_230649	223	6.24	25387.1	0	Nucleus
SpSPX1	Spo006549	299	5.64	3456.4	0	Nucleus
SpSPX2	Spo007656	246	9.43	27689.9	0	Chloroplast
SpSPX3	Spo009252	318	5.06	35292.9	0	Plasma membrane
TaSPX1	TraesCS4A02G367200	319	5.98	35043.6	0	Nucleus
TaSPX2	TraesCS7A02G554800	318	5.69	35552	0	Nucleus
TaSPX3	TraesCS7B02G277700	319	5.55	35687.2	0	Nucleus
TaSPX4	TraesCS7B02G478000	234	6.93	26314.4	0	Cytoplasm
TaSPX5	TraesCS7D02G372600	295	5.26	33399.2	0	Plasma membrane
TaSPX6	TraesCS7D02G541100	217	7.08	24907.8	0	Cytoplasm
TaSPX7	TraesCS7D02G541600	265	7.8	30303	0	Cytoplasm
TaSPX8	TraesCS2B02G195900	262	8.78	29918.6	0	Cytoplasm
TaSPX9	TraesCS2D02G177100	296	5.19	33506.3	0	Plasma membrane
TaSPX10	TraesCS5B02G505400	262	6.99	29937.5	0	Cytoplasm
TaSPX11	TraesCS5D02G506200	298	5.2	33657.5	0	Plasma membrane
TaSPX12	TraesCS2A02G169600	262	8.68	29809.5	0	Cytoplasm
TaSPX13	TraesCS7A02G376200	262	7.1	29932.3	0	Nucleus
TaSPX14	TraesCS7A02G554000	234	7.87	26283.4	0	Cytoplasm
TaSPX15	TraesCS7A02G554100	327	7.64	36217.1	0	Chloroplast
WaSPX1	2861508099	240	9.83	27638	0	Nucleus
WaSPX2	2861465849	302	5.27	33837.8	0	Nucleus
ZmarSPX1	Zosma17g00750.1	285	8.37	32894	0	Cytoplasm
ZmarSPX2	Zosma302g00050.1	298	5.22	33874.1	0	Nucleus
ZmarSPX3	Zosma99g00750.1	257	7.1	29847.4	0	Cytoplasm
ZmaySPX1	Zm00001d029460	250	8.71	27841.9	0	Chloroplast
ZmaySPX2	Zm00001d033047	241	10.2	27098.4	0	Chloroplast
ZmaySPX3	Zm00001d034718	332	5.36	37133.7	0	Nucleus
ZmaySPX4	Zm00001d044541	252	6.62	28548.8	0	Mitochondrion
ZmaySPX5	Zm00001d046500	305	5.31	34521.4	0	Nucleus
ZmaySPX6	Zm00001d053626	295	5.45	32645.2	0	Nucleus
