# Supplementary material for: Identification, Structural, and Expression Analyses of SPX Genes in Giant Duckweed (Spirodela polyrhiza) Reveals Its Role in Response to Low Phosphorus and Nitrogen Stresses
Source: Cells. 2022 Mar 30;11(7):1167. doi: 10.3390/cells11071167 (PMC8997716; doi:10.3390/cells11071167)
Supplement: Supplementary file 1 [file cells-11-01167-s001.zip › cells-1579442-supplementary/Table S4-.xlsx]

## Sheet: Sheet1
SSR motif length	Type 1	Type 2	Type 3	Type 4	Type 5	Type 6	Type 7	Type 8	Type 9	Type 10	SSRs present in compound formation
TaSPX4	6	4	4	5	3	2	0	0	0	0	21
TaSPX14	3	2	6	4	2	2	0	0	0	0	15
TaSPX15	4	4	6	6	2	1	0	0	0	0	20
BdSPX2	6	4	6	8	4	3	2	0	0	0	30
SiSPX3	1	2	2	3	1	3	0	0	0	0	9
SceSPX5	0	1	2	3	1	3	0	0	0	0	8
SceSPX6	0	1	2	2	1	3	0	0	0	0	6
ZmaySPX4	1	4	3	9	6	4	1	0	0	0	25
OsSPX6	5	1	4	3	3	3	2	0	2	0	21
BdSPX4	2	2	5	5	2	3	0	0	0	0	14
OsSPX5	6	2	9	10	3	4	0	0	1	0	32
SiSPX2	5	3	5	6	2	1	0	0	0	0	17
SceSPX1	0	2	3	2	1	2	0	0	0	0	7
ZmaySPX1	0	2	3	4	1	0	0	0	0	0	8
AfSPX2	3	3	2	1	0	1	0	0	0	0	7
ScuSPX3	9	5	1	4	2	1	0	0	0	0	16
AtSPX3	18	7	2	8	0	2	0	0	0	0	33
BnSPX8	8	5	2	7	3	1	0	0	0	0	22
BnSPX3	8	7	3	6	4	2	0	0	0	0	27
BnSPX5	9	7	2	5	2	1	0	0	0	0	24
BnSPX10	10	5	3	7	3	1	0	0	0	0	25
SceSPX2	13	7	3	3	5	2	1	0	0	0	29
SceSPX4	13	9	3	1	6	2	1	1	1	0	31
SceSPX3	12	11	3	3	4	1	1	2	0	0	34
SiSPX1	8	2	3	6	1	1	0	0	0	0	17
ZmaySPX2	2	5	3	3	0	1	0	0	0	0	10
OsSPX3	18	7	11	12	2	2	2	1	0	0	50
TaSPX12	7	4	2	4	1	2	0	0	0	0	15
TaSPX10	4	0	0	4	1	0	0	0	0	0	3
TaSPX13	3	9	2	10	0	0	2	0	0	0	20
TaSPX8	3	0	0	5	1	1	1	0	0	0	8
TaSPX6	3	0	0	4	1	1	1	0	0	0	8
TaSPX7	31	9	3	15	6	4	1	0	0	0	58
AtrSPX1	42	33	3	17	6	9	1	1	0	0	101
WaSPX1	12	9	3	16	4	1	1	0	0	0	38
SpSPX2	1	3	2	4	1	2	0	0	0	0	11
NnSPX1	11	9	14	5	2	1	0	0	0	0	31
CpSPX3	34	11	18	7	5	1	0	0	0	0	74
ZmarSPX3	8	5	3	4	1	2	0	0	0	0	18
EgSPX2	9	6	2	10	1	1	0	0	0	0	19
NnSPX3	27	8	2	12	8	2	2	1	0	1	52
PpeSPX3	23	13	4	14	1	2	0	0	0	0	50
SlSPX1	29	16	3	14	9	1	2	0	0	0	69
CcSPX3	22	8	4	15	3	4	0	0	0	0	49
GmSPX1	44	15	2	12	11	9	1	0	0	0	84
RcSPX6	12	7	0	6	0	0	0	0	0	0	20
GhSPX6	34	2	3	11	7	3	1	0	0	1	55
GhSPX5	11	7	1	7	5	1	0	0	0	0	28
GhSPX12	14	6	1	7	4	1	0	0	0	0	28
PtSPX2	20	4	1	9	3	0	0	0	0	0	31
PtSPX5	25	12	4	12	4	1	0	0	0	0	51
AtrSPX2	36	18	6	29	7	4	0	1	0	0	79
NnSPX2	127	49	9	76	24	7	1	1	0	1	246
TaSPX1	16	8	1	9	4	3	1	0	0	0	29
TaSPX3	13	8	2	13	8	0	1	0	0	0	34
TaSPX2	22	11	2	15	5	2	0	0	1	0	44
BdSPX1	9	8	5	15	4	2	1	0	0	0	34
ZmaySPX3	17	1	4	9	3	2	0	0	0	0	28
OsSPX4	18	5	7	9	2	2	1	1	0	0	32
SpSPX3	11	8	8	13	4	4	1	1	0	0	40
ZmarSPX2	8	7	0	2	1	1	0	0	0	0	13
RcSPX2	32	8	1	19	5	1	1	0	1	0	56
SlSPX2	88	29	7	28	17	10	1	1	0	0	156
SlSPX3	37	20	5	29	12	5	1	1	1	0	91
CcSPX2	14	6	3	10	3	2	0	0	0	0	14
EgSPX1	9	6	4	9	7	0	0	0	0	0	21
CpSPX5	21	2	0	9	5	1	0	0	0	0	30
PpeSPX2	15	7	2	8	3	1	0	0	0	0	28
BnSPX6	4	9	2	5	1	2	0	0	0	0	17
BnSPX11	4	7	3	4	1	1	0	0	0	0	15
AtSPX4	9	8	1	2	2		0	0	0	0	16
GmSPX6	23	8	2	22	3	3	0	0	0	0	51
GhSPX4	23	3	1	3	3	1	0	0	0	0	26
GhSPX11	21	3	2	2	1	2	1	0	0	0	25
OsSPX2	23	11	5	14	1	4	1	0	0	0	53
ZmarSPX1	5	3	2	7	1	1	0	0	0	0	16
SmSPX1	2	3	3	2	1	0	0	0	0	0	8
SmSPX6	2	3	3	1	2	0	0	0	0	0	7
SiSPX5	11	7	4	10	1	2	0	0	0	0	28
SceSPX9	15	10	3	5	4	4	0	0	0	0	32
SceSPX7	15	8	3	8	4	4	1	0	0	0	33
ZmaySPX6	1	2	3	0	0	1	0	0	0	0	4
GmSPX5	19	13	3	19	9	1	0	0	0	0	57
GmSPX9	9	6	2	8	1	0	0	0	0	0	21
GmSPX2	11	8	2	12	5	0	0	0	0	0	26
GmSPX4	11	9	3	14	6	0	0	0	0	0	34
EgSPX4	6	1	0	7	0	0	0	1	0	0	11
SlSPX5	6	5	3	9	1	2	0	0	0	0	22
CpSPX2	28	12	2	27	3	2	0	1	0	0	64
ItSPX2	28	12	2	11	1	2	0	0	0	0	48
ItSPX3	18	11	3	9	4	2	0	2	0	0	37
PpeSPX4	15	8	2	7	1	2	0	0	0	0	28
GhSPX8	23	6	2	10	4	4	1	0	0	0	45
GhSPX9	22	8	1	9	5	2	1	0	0	0	43
CcSPX4	32	9	2	12	8	3	1	0	0	0	62
RcSPX4	11	3	1	12	5	0	0	0	0	0	26
PtSPX4	19	11	10	3	2	0	0	0	0	0	37
PtSPX6	21	11	2	10	7	1	2	0	0	0	47
BdSPX5	20	8	2	13	3	2	2	0	0	0	41
TaSPX9	27	9	3	16	8	1	0	0	0	0	51
TaSPX11	11	10	4	12	8	1	0	0	0	0	32
TaSPX5	31	7	5	17	8	1	0	0	0	0	55
BdSPX3	16	8	3	8	5	2	1	1	0	0	32
OsSPX1	27	12	8	15	6	3	1	0	0	1	61
SiSPX4	18	9	4	21	8	1	0	0	0	0	50
ZmaySPX5	39	33	10	36	10	11	3	1	1	0	122
SceSPX8	15	3	7	14	9	2	0	0	0	0	38
SpSPX1	11	5	2	7	1	0	0	0	0	0	22
WaSPX2	12	12	4	10	5	4	1	0	0	0	42
AtrSPX3	37	29	3	17	11	2	2	0	0	0	89
BnSPX4	12	5	3	6	3	4	0	0	0	0	27
BnSPX9	8	3	2	4	3	3	0	0	0	0	16
AtSPX2	18	2	3	8	3	2	0	0	0	0	27
CcSPX5	15	5	6	1	1	1	0	0	0	0	22
EgSPX3	14	10	8	18	8	4	0	0	0	0	53
BnSPX2	6	4	1	1	2	0	0	0	0	0	10
BnSPX7	5	3	1	0	2	0	0	0	0	0	8
BnSPX1	3	3	0	4	2	0	0	0	0	0	9
AtSPX1	11	6	3	8	1	0	0	0	0	0	24
PpeSPX1	10	8	1	15	4	3	1	0	0	0	36
NnSPX4	24	8	3	18	7	2	2	0	0	0	54
CpSPX4	10	5	1	7	1	3	0	0	0	0	18
RcSPX1	18	6	13	5	2	0	0	0	0	0	40
EgSPX5	12	6	4	9	1	3	0	0	0	0	25
ItSPX1	21	8	1	16	2	4	2	1	0	0	45
PtSPX3	24	16	3	13	3	2	0	0	0	0	54
PtSPX7	20	12	6	14	5	2	0	0	0	0	53
SlSPX6	24	9	3	13	4	1	1	0	0	1	44
GhSPX3	23	7	0	12	3	4	0	0	1	0	45
GhSPX10	14	6	0	10	2	4	0	0	0	0	31
GhSPX1	23	7	1	15	7	1	1	0	0	0	48
GhSPX7	25	9	1	18	10	3	0	1	0	0	59
GmSPX3	21	11	4	20	6	4	1	0	0	0	59
GmSPX7	16	4	3	14	5	3	1	0	0	0	37
GmSPX8	14	4	4	11	4	3	0	0	0	0	33
AfSPX4	18	12	8	16	3	1	1	0	0	0	50
ScuSPX4	5	4	2	3	2	0	0	0	0	0	11
CpSPX1	23	8	2	13	3	0	0	0	0	0	41
GhSPX2	7	5	1	5	0	0	0	0	0	0	15
CcSPX1	7	4	1	4	3	1	0	0	0	0	16
PtSPX1	3	5	2	5	2	0	1	0	0	0	13
RcSPX3	9	0	1	0	2	1	0	0	0	0	9
RcSPX5	10	0	2	8	3	1	1	0	0	0	18
PpaSPX6	6	7	1	7	0	1	0	0	0	0	16
PpaSPX7	11	8	3	13	3	1	0	0	0	0	27
PpaSPX3	15	8	3	16	3	0	0	0	0	0	32
SmSPX2	3	3	2	4	2	0	0	0	0	0	11
SmSPX3	3	3	2	4	2	0	0	0	0	0	11
ScuSPX1	11	6	0	9	2	0	0	0	0	0	22
AfSPX1	10	7	6	9	3	0	0	0	1	0	31
AfSPX3	26	17	70	28	6	2	0	0	0	0	142
ScuSPX2	12	5	1	15	3	1	1	0	0	0	29
SmSPX4	4	3	5	5	3	2	0	0	0	0	18
SmSPX5	3	3	5	5	3	1	0	0	0	0	16
CrSPX1	26	32	23	20	9	6	1	1	0	0	101
PpaSPX1	18	5	1	14	3	0	0	0	0	0	30
PpaSPX2	14	11	4	12	2	1	0	0	1	0	35
PpaSPX4	21	11	5	12	5	4	1	0	0	0	40
PpaSPX5	24	11	5	14	5	4	1	0	0	0	46
SlSPX4	50	18	4	19	7	2	0	2	0	0	90
